# Supplementary material for: Aquatic Toxicity of Antibiotics Ciprofloxacin and Sulfamethoxazole: Significant Impact on Early Life Stages of Crustaceans, a Marine Diatom, and a Freshwater Plant
Source: Toxics. 2025 Nov 14;13(11):979. doi: 10.3390/toxics13110979 (PMC12656477; doi:10.3390/toxics13110979)
Supplement: Supplementary file 1 [file toxics-13-00979-s001.zip]

Archive with 1 entries (1 files):
- toxics-3944369-supplementary.pdf
